# Supplementary material for: The Transcription Factor CsAtf1 Negatively Regulates the Cytochrome P450 Gene CsCyp51G1 to Increase Fludioxonil Sensitivity in Colletotrichum siamense
Source: J Fungi (Basel). 2022 Sep 29;8(10):1032. doi: 10.3390/jof8101032 (PMC9605597; doi:10.3390/jof8101032)
Supplement: Supplementary file 1 [file jof-08-01032-s001.zip]

Archive with 1 entries (1 files):
- jof-1938102-supplementary.pdf
